# Supplementary material for: VEGFR-Mediated Cytotoxic Activity of Pulicaria undulata Isolated Metabolites: A Biological Evaluation and In Silico Study
Source: Life (Basel). 2021 Jul 28;11(8):759. doi: 10.3390/life11080759 (PMC8398779; doi:10.3390/life11080759)
Supplement: Supplementary file 1 [file life-11-00759-s001.zip]

Archive with 1 entries (1 files):
- life-1240393-supplementary.pdf
